# Supplementary material for: Mitigation of TDP-43 toxic phenotype by an RGNEF fragment in amyotrophic lateral sclerosis models
Source: Brain. 2024 May 13;147(6):2053–68. doi: 10.1093/brain/awae078 (PMC11146434; doi:10.1093/brain/awae078)
Supplement: awae078_Supplementary_Data [file awae078_supplementary_data.zip]

Archive with 5 entries (5 files):
- brain-2023-01760-File009.pdf
- brain-2023-01760-File010.mp4
- brain-2023-01760-File011.mp4
- brain-2023-01760-File012.mp4
- brain-2023-01760-File013.mp4
